# Supplementary material for: Halovirus HF2 Intergenic Repeat Sequences Carry Promoters
Source: Viruses. 2021 Nov 29;13(12):2388. doi: 10.3390/v13122388 (PMC8707807; doi:10.3390/v13122388)
Supplement: Supplementary file 1 [file viruses-13-02388-s001.zip]

Archive with 1 entries (1 files):
- viruses-1477057-supplementary.pdf
